# Supplementary material for: Observations from the Hydrolysis of the Green Sea Urchin (Strongylocentrotus droebachiensis)
Source: Glob Chall. 2022 Oct 21;7(5):2200078. doi: 10.1002/gch2.202200078 (PMC10190573; doi:10.1002/gch2.202200078)
Supplement: Supplementary file 2 — Supporting Information xlsx [file GCH2-7-2200078-s001.xlsx]

## Sheet: rgs.01
	Rel råstoff	Abs råstoff (g)			Rel råstoff tilsatt vann	Abs råstoff tilsatt vann (g)			Rel hy tørr	Abs hy tørr (g)			Rel recovery	Abs recovery
		13698				23698				234.7		Vekt inn/ut	0.782091	18534
Vann	0.624	8547.55		Vann	0.799296	18547.6		Vann	0.04	9.388
Fett	0.009	123.282		Fett	0.00531276	123.282		Fett	0.062	14.5514		Vann	0.883676	16390
Aske	0.3	4109.4		Aske	0.177092	4109.4		Aske	0.387	90.8289		Fett	0.474858	58.5414
Protein	0.031	424.638		Protein	0.0182995	424.638		Protein	0.379	88.9513		Aske	0.42302	1738.36
Total	0.964	13204.9		Total	1	23204.9		Total	0.868	203.72		Protein	0.369777	157.021
									Rel hydrolysat	Abs hydrolysat (g)		Rel hy tørr	0.00990379
										15074		Rel hydrolysat	0.636087
								Vann	0.98443	14839.3		Rel sediment	0.0189889
Enzym	alcalase							Fett	0.000965331	14.5514		Rel skall	0.127015
Tid	2t							Aske	0.00602553	90.8289		sum	0.782091
temp	60							Protein	0.00590098	88.9513
kons	0.1							Total	0.997322	15033.6
									Rel sediment	Abs sediment (g)
										450
								Vann	0.717	322.65
								Fett	0.071	31.95
								Aske	0.096	43.2
								Protein	0.071	31.95
								Total	0.955	429.75
									Rel skall	Abs skall (g)
										3010
								Vann	0.408	1228.08
								Fett	0.004	12.04
								Aske	0.533	1604.33
								Protein	0.012	36.12
								Total	0.957	2880.57

## Sheet: rgs.02
	Rel råstoff	Abs råstoff (g)			Rel råstoff tilsatt vann	Abs råstoff tilsatt vann (g)			Rel hy tørr	Abs hy tørr (g)			Rel recovery	Abs recovery
		15000				25000				250		Vekt inn/ut	0.91172	22793
Vann	0.698	10470		Vann	0.834829	20470		Vann	0.075	18.75
Fett	0.011	165		Fett	0.0067292	165		Fett	0.102	25.5		Vann	0.955824	19565.7
Aske	0.223	3345		Aske	0.136419	3345		Aske	0.291	72.75		Fett	0.439073	72.447
Protein	0.036	540		Protein	0.0220228	540		Protein	0.396	99		Aske	0.803175	2686.62
Total	0.968	14520		Total	1	24520		Total	0.864	216		Protein	0.370804	200.234
									Rel hydrolysat	Abs hydrolysat (g)		Rel hy tørr	0.01
										17976		Rel hydrolysat	0.71904
								Vann	0.986093	17726		Rel sediment	0.01988
								Fett	0.00141856	25.5		Rel skall	0.1728
Enzym	alcalase							Aske	0.00404706	72.75		sum	0.91172
Tid	2t							Protein	0.00550734	99
temp	60							Total	0.997066	17923.2
kons	0.1
									Rel sediment	Abs sediment (g)
										497
								Vann	0.642	319.074
								Fett	0.051	25.347
								Aske	0.157	78.029
								Protein	0.082	40.754
								Total	0.932	463.204
									Rel skall	Abs skall (g)
										4320
								Vann	0.352	1520.64
								Fett	0.005	21.6
								Aske	0.587	2535.84
								Protein	0.014	60.48
								Total	0.958	4138.56

## Sheet: rgs.03
	Rel råstoff	Abs råstoff (g)			Rel råstoff tilsatt vann	Abs råstoff tilsatt vann (g)			Rel hy tørr	Abs hy tørr (g)			Rel recovery	Abs recovery
		4130				19130				215.414		Vekt inn/ut	0.871868	16678.8
Vann	0.673	2779.49		Vann	0.931616	17779.5		Vann	0.031	6.67783
Fett	0.007	28.91		Fett	0.00151484	28.91		Fett	0.054	11.6324		Vann	0.874499	15548.1
Aske	0.278	1148.14		Aske	0.0601606	1148.14		Aske	0.333	71.7329		Fett	0.904657	26.1536
Protein	0.031	128.03		Protein	0.00670856	128.03		Protein	0.457	98.4442		Aske	0.746741	857.363
Total	0.989	4084.57		Total	1	19084.6		Total	0.875	188.487		Protein	0.989991	126.749
									Rel hydrolysat	Abs hydrolysat (g)		Rel hy tørr	0.0112605
										15170		Rel hydrolysat	0.792995
								Vann	0.98443	14933.8		Rel sediment	0.0071532
								Fett	0.0007668	11.6324		Rel skall	0.0717198
								Aske	0.0047286	71.7329		sum	0.871868
Enzym	alcalase							Protein	0.0064894	98.4442
Tid	2t							Total	0.996415	15115.6
temp	70
kons	1
									Rel sediment	Abs sediment (g)
										136.841
								Vann	0.6795	92.9832
								Fett	0.061	8.34728
								Aske	0.1265	17.3103
								Protein	0.0765	10.4683
								Total	0.9435	129.109
									Rel skall	Abs skall (g)
										1372
								Vann	0.38	521.36
								Fett	0.0045	6.174
								Aske	0.56	768.32
								Protein	0.013	17.836
								Total	0.9575	1313.69

## Sheet: rgs.04
	Rel råstoff	Abs råstoff (g)			Rel råstoff tilsatt vann	Abs råstoff tilsatt vann (g)			Rel hy tørr	Abs hy tørr (g)			Rel recovery	Abs recovery
		2645				13645				125.448		Vekt inn/ut	0.861168	11750.6
Vann	0.569	1505		Vann	0.915566	12505		Vann	0.034	4.26523
Fett	0.007	18.515		Fett	0.00135559	18.515		Fett	0.046	5.77061		Vann	0.86447	10810.2
Aske	0.391	1034.19		Aske	0.0757196	1034.19		Aske	0.305	38.2616		Fett	0.894248	16.557
Protein	0.038	100.51		Protein	0.00735894	100.51		Protein	0.491	61.595		Aske	0.70237	726.388
Total	1.005	2658.23		Total	1	13658.2		Total	0.876	109.892		Protein	0.835899	84.0162
					Tilsats vann	11000			Rel hydrolysat	Abs hydrolysat (g)		Rel hy tørr	0.0091937
										10454		Rel hydrolysat	0.766141
								Vann	0.98443	10291.2		Rel sediment	0.00642269
								Fett	0.000552	5.77061		Rel skall	0.0886039
								Aske	0.00366	38.2616		sum	0.861168
Enzym	alcalase							Protein	0.005892	61.595
Tid	2t							Total	0.994534	10396.9
temp	70
kons	1
									Rel sediment	Abs sediment (g)
										87.6377
								Vann	0.6795	59.5498
								Fett	0.061	5.3459
								Aske	0.1265	11.0862
								Protein	0.0765	6.70428
								Total	0.9435	82.6861
									Rel skall	Abs skall (g)
										1209
								Vann	0.38	459.42
								Fett	0.0045	5.4405
								Aske	0.56	677.04
								Protein	0.013	15.717
								Total	0.9575	1157.62

## Sheet: Calculation
rgs01				rgs02				rgs03				rgso04				For paper
	Rel recovery	Abs recovery			Rel recovery	Abs recovery			Rel recovery	Abs recovery			Rel recovery	Abs recovery
Vekt inn/ut	0.782091	18534		Vekt inn/ut	0.91172	22793		Vekt inn/ut	0.871868	16678.8		Vekt inn/ut	0.861168	11750.6
																Parameter	0.1% enzyme	1% enzyme	Recovery increase
Vann	0.883676	16390		Vann	0.955824	19565.7		Vann	0.874499	15548.1		Vann	0.86447	10810.2		Moisture	0.91975	0.869485	-0.0546512
Fett	0.474858	58.5414		Fett	0.439073	72.447		Fett	0.904657	26.1536		Fett	0.894248	16.557		Oil	0.456965	0.899453	0.968318
Aske	0.42302	1738.36		Aske	0.803175	2686.62		Aske	0.746741	857.363		Aske	0.70237	726.388		Ash	0.613097	0.724556	0.181795
Protein	0.369777	157.021		Protein	0.370804	200.234		Protein	0.989991	126.749		Protein	0.835899	84.0162		Protein	0.37029	0.912945	1.46548
Rel hy tørr	0.00990379			Rel hy tørr	0.01			Rel hy tørr	0.0112605			Rel hy tørr	0.0091937
Rel hydrolysat	0.636087			Rel hydrolysat	0.71904			Rel hydrolysat	0.792995			Rel hydrolysat	0.766141
Rel sediment	0.0189889			Rel sediment	0.01988			Rel sediment	0.0071532			Rel sediment	0.00642269
Rel skall	0.127015			Rel skall	0.1728			Rel skall	0.0717198			Rel skall	0.0886039
sum	0.782091			sum	0.91172			sum	0.871868			sum	0.861168

## Sheet: mw distribution
Sample			RGS01.01-hy	RGS02.01-hy	rgs.05.02.hy	rgs04.02.hy	rgs03.02.hy
M-VPROT	A20 Watersoluble crude protein	g/100g protein	99.5	97.4	>100	97	98.6
W-O05-30K	Mw-peptide > 20000	% of water sol. peptides	0.8	1	1.5	<0,1	<0,1
W-O10-20K	Mw-peptide 20000-15000	% of water sol. peptides	0.1	0.1	0.1	<0,1	<0,1
W-O15-15K	Mw-peptide 15000-10000	% of water sol. peptides	0.1	0.1	0.3	<0,1	<0,1
W-O20-10K	Mw-peptide 10000-8000	% of water sol. peptides	<0,1	0.1	0.4	<0,1	<0,1
W-O25-8K	Mw-peptide 8000-6000	% of water sol. peptides	0.1	0.1	0.9	0.1	<0,1
W-O30-6K	Mw-peptide 6000-4000	% of water sol. peptides	0.3	0.3	2.4	0.3	0.2
W-O35-4K	Mw-peptide 4000-2000	% of water sol. peptides	1.8	1.8	8.2	1.2	1
W-O40-2K	Mw-peptide 2000-1000	% of water sol. peptides	5.6	5.2	12	2.8	2.7
W-O45-1K	Mw-peptide 1000-500	% of water sol. peptides	13.8	12.8	15.2	9.8	10
W-O50-500	Mw-peptide 500-200	% of water sol. peptides	26.9	24.6	16.6	29.3	30.7
W-O55-200	Mw-peptide 200-	% of water sol. peptides	50.6	53.9	42.4	56.5	55.4
		Average	Std. Dev
	Mw-peptide >4000	0.925	0.637868
	Mw-peptide 2000-4000	1.45	2.71882
	Mw-peptide 1000-2000	4.075	3.3868
	Mw-peptide 500-1000	11.6	2.11887
	Mw-peptide 200-500	27.875	4.96766
	Mw-peptide <200	54.1	5.08433
	0.1%
	Mw-peptide >4000	1.55	0.15
	Mw-peptide 2000-4000	1.8	0
	Mw-peptide 1000-2000	5.4	0.2
	Mw-peptide 500-1000	13.3	0.5
	Mw-peptide 200-500	25.75	1.15
	Mw-peptide <200	52.25	1.65
	0.01
	Mw-peptide >4000	0.3	0.1
	Mw-peptide 2000-4000	1.1	0.1
	Mw-peptide 1000-2000	2.75	0.05
	Mw-peptide 500-1000	9.9	0.1
	Mw-peptide 200-500	30	0.7
	Mw-peptide <200	55.95	0.55
